# Supplementary material for: Autopsy Study Defines Composition and Dynamics of the HIV-1 Reservoir after Allogeneic Hematopoietic Stem Cell Transplantation with CCR5Δ32/Δ32 Donor Cells
Source: Viruses. 2022 Sep 17;14(9):2069. doi: 10.3390/v14092069 (PMC9503691; doi:10.3390/v14092069)
Supplement: Supplementary file 1 [file viruses-14-02069-s001.zip]

Archive with 1 entries (1 files):
- viruses-1917284-supplementary.pdf
